# Supplementary material for: Association of COVID-19-related perceptions and experiences with depression and anxiety in Ugandan caregivers of young children with malaria and iron deficiency: A cross-sectional study
Source: PLoS One. 2024 Dec 10;19(12):e0314409. doi: 10.1371/journal.pone.0314409 (PMC11630577; doi:10.1371/journal.pone.0314409)
Supplement: S1 Dataset — (CSV) [file pone.0314409.s007.csv]

	studyid	s1_age	s1_gender	s1_relation	s1_education	s1_marital	s1_childnum	s1_ownphone	s2_pregnancy	s2_birth_aft_oct	s2_birth_bf	s2_birth_dur	s2_birth_aft	s2_worried_self	s2_worried_baby	s2_cvimpact	s3_cvinfo	s3_cvlearn___1	s3_cvlearn___2	s3_cvlearn___3	s3_cvlearn___4	s3_cvlearn___5	s3_cvlearn___6	s3_cvlearn___7	s3_cvlearn___8	s3_cvlearn___9	s3_cvlearn___10	s3_cvlearn___11	s3_cvlearn___12	s3_cvlearn___96	s3_cvlearn_oth	s3_cvsympt___1	s3_cvsympt___2	s3_cvsympt___3	s3_cvsympt___4	s3_cvsympt___5	s3_cvsympt___6	s3_cvsympt___7	s3_cvsympt___96	s3_cvsympt_oth	s3_cvsympt_self	s3_cvtrt_self___1	s3_cvtrt_self___2	s3_cvtrt_self___3	s3_cvtrt_self___4	s3_cvtrt_self___5	s3_cvtrt_self___6	s3_cvtrt_self___7	s3_cvtrt_self___8
1	132	40	2	1	4	4	2	1	0	1	0	1	0	5	5	5	1	0	0	1	0	0	1	1	0	0	1	0	0	0		1	0	0	0	0	0	1	1	running nose, sneezing	0	0	0	0	0	0	0	0	0
2	133	26	2	1	3	3	3	1	0	1	0	1	0	4	5	3	1	0	1	0	0	0	0	1	0	0	0	0	0	0		0	1	0	0	0	0	0	1	diohorea	1	0	0	0	0	0	0	1	0
3	134	23	2	1	3	3	3	1	0	1	1	0	0	5	5	5	1	0	1	1	0	0	0	0	0	0	1	1	0	0		1	1	1	0	1	0	0	0		0	0	0	0	0	0	0	0	0
4	135	21	2	1	4	3	3	1	0	1	1	1	1	5	5	1	1	0	1	1	0	0	0	0	1	0	1	1	0	0		1	1	0	0	1	0	0	1	high temperature, lack of energy	NA	0	0	0	0	0	0	0	0
5	200	42	2	1	4	5	2	1	0	1	1	0	0	1	1	1	1	1	1	1	0	0	1	1	1	0	1	1	0	0		1	1	0	0	0	0	0	1	headache	0	0	0	0	0	0	0	0	0
6	201	23	2	1	3	5	1	0	1	1	0	1	0	1	1	3	1	0	1	0	0	0	0	0	0	0	0	0	0	0		0	1	0	0	0	0	0	1	running nose	0	0	0	0	0	0	0	0	0
7	202	41	2	1	6	3	3	1	0	1	0	1	0	1	1	1	2	1	1	1	1	1	1	1	1	1	0	0	0	0		0	1	0	0	0	0	0	1	flue	0	0	0	0	0	0	0	0	0
8	204	27	2	1	3	1	3	1	0	1	0	1	0	2	2	1	1	0	1	1	1	1	0	0	0	0	1	0	0	0		1	1	1	0	0	0	0	0		0	0	0	0	0	0	0	0	0
9	205	23	2	1	5	1	1	1	0	1	0	1	0	5	3	5	2	0	1	0	0	0	1	1	0	0	0	1	0	0		1	0	0	0	1	0	0	1	Flue, headache.	99	0	0	0	0	0	0	0	0
10	206	29	2	1	3	1	3	0	0	1	0	1	0	5	5	3	1	0	1	1	0	0	1	1	0	0	1	1	0	0		1	1	0	0	1	0	0	1	sneezing	1	0	0	0	0	0	1	0	0
11	207	27	2	1	3	1	3	1	0	1	0	1	0	4	4	5	1	0	1	1	0	0	0	1	0	1	0	0	0	0		1	0	0	0	0	0	0	1	flue	0	0	0	0	0	0	0	0	0
12	208	35	2	1	4	1	5	1	0	1	0	0	1	5	5	3	1	0	1	1	0	0	0	1	0	0	0	0	0	0		1	0	1	0	0	0	0	0		0	0	0	0	0	0	0	0	0
13	209	22	2	1	3	1	1	1	0	1	0	0	1	4	5	3	3	0	1	0	0	0	0	1	1	0	1	0	0	0		0	0	0	0	0	0	0	1	sneezing	0	0	0	0	0	0	0	0	0
14	211	29	2	1	4	1	4	1	0	1	0	1	1	5	1	3	2	0	1	1	0	0	0	1	1	0	1	1	0	0		1	1	0	0	0	0	0	1	sneezing, running nose , vomiting	0	0	0	0	0	0	0	0	0
15	212	30	2	1	1	1	2	0	0	1	0	1	0	4	5	1	1	0	1	1	0	0	0	1	0	0	0	0	0	0		1	0	1	0	0	0	0	1	Flu	0	0	0	0	0	0	0	0	0
16	736	26	2	1	4	3	1	0	0	1	0	1	0	5	5	3	2	0	1	0	0	0	0	1	0	0	0	0	1	0		0	0	1	0	1	0	0	1	Headache	0	0	0	0	0	0	0	0	0
17	737	24	2	1	3	5	1	1	0	1	0	1	0	1	3	1	2	0	1	0	0	0	0	0	0	0	0	0	0	0		0	1	0	0	0	0	0	1	Sneezing, headache	1	1	0	0	0	0	0	0	0
18	738	17	2	1	3	4	2	0	0	1	0	1	1	2	1	3	3	0	1	1	0	0	0	1	0	0	0	0	0	0		0	0	0	0	1	0	1	1	Headache	1	1	0	0	0	0	0	0	0
19	739	38	2	1	3	1	5	1	0	1	0	1	0	5	5	5	1	0	1	1	0	0	0	1	0	0	1	0	0	0		1	1	0	1	1	0	0	0		1	1	0	0	0	0	0	0	0
20	740	36	2	1	3	3	4	1	0	1	1	0	0	1	4	5	1	0	1	0	0	0	0	1	0	0	0	0	0	0		1	1	0	0	1	0	0	1	headaches, stomach ache, vomit, painful joints	1	1	0	0	0	0	0	0	0
21	741	52	2	3	3	1	4	1	NA	NA	NA	NA	NA	NA	NA	NA	1	0	1	1	0	0	0	0	0	0	0	0	0	0		1	0	1	0	0	0	0	1	diarrhea, chocking in throat	1	0	0	0	0	1	0	0	0
22	743	21	2	1	4	3	1	0	0	1	0	1	0	4	4	2	2	0	0	1	0	0	0	0	0	0	0	0	0	0		1	0	0	0	0	0	0	0		0	0	0	0	0	0	0	0	0
23	744	24	2	1	3	5	3	0	0	0	NA	NA	NA	NA	NA	NA	2	0	1	1	0	0	0	1	1	0	0	0	0	0		1	0	0	0	0	0	0	1	headache, stomache, excessive sweating	0	0	0	0	0	0	0	0	0
24	745	25	2	1	3	1	2	1	0	1	1	0	0	2	1	1	1	0	1	0	0	0	0	0	0	0	0	0	0	0		1	0	0	0	0	0	0	1	Diarrhea	0	0	0	0	0	0	0	0	0
25	746	20	2	1	3	7	1	1	0	1	0	1	0	2	2	1	3	0	1	1	0	0	0	1	1	0	1	0	0	0		1	0	1	1	0	0	0	0		0	0	0	0	0	0	0	0	0
26	747	23	2	1	4	4	2	1	0	0	NA	NA	NA	NA	NA	NA	1	0	1	1	0	0	1	1	1	0	1	1	0	0		1	1	1	0	0	0	0	0		0	0	0	0	0	0	0	0	0
27	748	18	2	1	4	3	2	1	0	1	0	1	0	1	3	1	2	1	0	1	0	0	1	1	0	0	0	0	0	0		1	1	0	0	0	0	0	1	headache, sneezing	0	0	0	0	0	0	0	0	0
28	749	28	1	2	3	1	2	1	NA	NA	NA	NA	NA	NA	NA	NA	1	0	1	0	0	0	1	1	1	1	0	1	0	0		0	1	0	1	1	0	0	1	vomiting	0	0	0	0	0	0	0	0	0
29	750	34	2	1	4	1	3	1	0	1	0	0	0	NA	NA	NA	3	0	1	0	0	0	1	0	1	0	0	0	0	0		1	1	0	1	0	1	1	1	headache	1	0	0	0	0	0	1	0	0
30	751	30	2	1	3	1	2	1	0	0	NA	NA	NA	NA	NA	NA	2	0	1	1	1	0	1	0	1	1	0	0	0	0		1	1	0	0	1	0	0	0		0	0	0	0	0	0	0	0	0
31	752	31	2	1	3	5	1	1	0	1	0	1	0	5	5	1	1	0	1	1	0	0	1	1	1	0	0	1	0	0		1	1	1	1	0	0	0	1	stomache, headache	1	0	0	1	0	0	0	0	0
32	753	31	2	1	3	2	4	1	0	0	NA	NA	NA	NA	NA	NA	2	0	1	1	0	0	0	0	0	1	0	0	0	0		0	0	0	0	1	0	0	1	flue, sneezing, red eyes	0	0	0	0	0	0	0	0	0
33	754	37	2	1	5	1	4	1	0	1	1	0	0	1	1	1	1	1	1	0	0	0	0	1	1	0	1	0	0	0		1	1	0	0	0	0	0	1	nose bleeding	0	0	0	0	0	0	0	0	0
34	755	21	2	1	4	4	1	1	0	1	0	1	0	1	1	1	1	0	1	1	0	0	0	0	1	0	1	1	0	0		0	1	0	1	0	0	0	1	flue	0	0	0	0	0	0	0	0	0
35	757	26	2	1	3	1	2	1	0	1	0	0	1	5	5	5	1	0	1	1	0	0	1	1	0	0	1	1	0	0		0	0	0	1	0	0	0	0		0	0	0	0	0	0	0	0	0
36	758	30	2	1	4	3	6	1	0	1	0	0	1	5	1	5	1	0	1	1	0	0	0	1	0	0	0	0	0	0		1	0	0	0	1	0	0	1	vomiting, sneezing,	0	0	0	0	0	0	0	0	0
37	759	24	2	1	4	3	1	1	0	1	0	1	0	5	3	5	1	0	1	1	0	0	0	0	0	0	0	0	0	0		1	0	0	0	0	0	0	1	vomiting	0	0	0	0	0	0	0	0	0
38	760	21	2	1	4	1	1	1	0	0	NA	NA	NA	NA	NA	NA	2	0	0	0	0	0	1	1	1	0	0	1	0	0		1	0	0	0	1	0	0	1	sneezing,	1	0	0	0	0	0	0	0	0
39	768	51	2	3	3	1	5	1	NA	NA	NA	NA	NA	NA	NA	NA	2	0	1	1	0	0	1	0	0	0	0	0	0	0		1	1	0	0	0	0	0	1	flue	0	0	0	0	0	0	0	0	0
40	769	18	2	1	4	1	2	0	0	1	0	1	0	3	4	1	2	1	1	1	0	0	1	1	1	0	0	1	0	0		1	0	0	0	0	0	0	1	headache, sneezing	0	0	0	0	0	0	0	0	0
41	770	23	2	5	5	7	1	1	0	0	NA	NA	NA	NA	NA	NA	2	0	1	0	0	0	1	1	1	0	1	0	0	0		1	0	1	0	0	0	0	1	sneezing	0	0	0	0	0	0	0	0	0
42	771	19	2	1	3	1	1	1	0	1	0	1	0	5	5	5	3	0	0	0	1	0	0	0	1	0	1	0	1	0		1	1	0	0	1	0	1	1	running nose	0	0	0	0	0	0	0	0	0
43	772	27	1	2	5	1	3	1	NA	NA	NA	NA	NA	NA	NA	NA	1	1	1	1	0	1	1	1	0	1	0	0	0	0		1	1	0	0	1	0	0	1	flue	0	0	0	0	0	0	0	0	0
44	773	27	1	2	4	2	1	1	NA	NA	NA	NA	NA	NA	NA	NA	1	0	1	1	0	0	1	0	1	0	0	1	0	0		1	0	0	0	0	0	0	1	vomiting, body weakness	0	0	0	0	0	0	0	0	0
45	774	27	2	1	4	1	2	1	0	0	NA	NA	NA	NA	NA	NA	2	0	1	1	0	0	1	1	0	0	0	1	0	0		1	1	0	0	0	0	0	1	sneezing,	0	0	0	0	0	0	0	0	0
46	775	32	2	1	4	5	3	1	0	1	0	1	0	3	3	1	1	0	1	1	0	1	0	1	0	0	0	0	0	0		1	1	1	0	0	0	0	0		0	0	0	0	0	0	0	0	0
47	776	25	2	1	3	3	1	1	0	1	0	1	0	3	4	1	3	0	0	1	0	0	0	1	0	0	0	0	0	0		1	1	0	0	1	0	0	1	sweating, no appetite for food	1	1	0	0	0	0	0	0	0
48	777	42	2	3	4	1	9	1	0	0	NA	NA	NA	NA	NA	NA	1	0	0	1	0	0	0	1	0	0	0	0	0	0		1	1	0	1	0	0	0	1	poor appetite and flu	1	0	0	0	1	0	1	0	0
49	778	27	2	1	4	2	2	1	0	1	0	1	0	1	2	5	2	0	1	1	0	0	1	1	0	0	0	0	0	0		1	0	0	0	1	0	0	1	vomiting,	0	0	0	0	0	0	0	0	0
50	779	29	1	2	6	3	2	1	NA	NA	NA	NA	NA	NA	NA	NA	1	0	1	1	0	0	0	1	1	0	1	0	0	0		1	1	1	0	0	0	0	0		1	1	0	0	0	0	0	0	0
51	782	23	2	1	6	4	2	1	0	1	1	1	0	2	4	5	1	0	0	0	0	0	0	0	1	1	1	1	0	0		0	1	1	0	0	0	1	1	sneezing, headaches, general body weakness	0	0	0	0	0	0	0	0	0
52	783	25	2	1	3	3	2	1	0	1	0	1	0	5	5	2	1	0	1	1	0	0	0	0	1	0	1	1	0	0		1	1	0	0	1	0	0	0		1	1	0	0	0	0	0	0	0
53	784	25	2	1	3	3	2	1	0	1	0	0	1	5	3	2	1	0	1	0	0	0	1	1	0	0	0	0	0	0		1	1	0	0	0	0	0	1	congested nose,	0	0	0	0	0	0	0	0	0
54	785	22	2	1	3	3	1	1	0	1	0	1	0	5	5	1	1	0	1	1	1	0	0	0	0	0	1	0	0	0		0	0	1	0	0	0	1	1	Endless flu	0	0	0	0	0	0	0	0	0
55	786	33	2	1	4	1	3	1	0	1	0	0	1	5	5	4	1	0	1	1	0	0	0	1	0	0	1	0	1	0		1	0	0	0	0	0	0	0		0	0	0	0	0	0	0	0	0
56	787	33	2	1	4	1	3	1	0	1	0	1	0	4	5	4	2	0	1	1	0	1	0	1	1	0	1	1	0	0		1	1	0	0	0	0	0	1	sneezing	0	0	0	0	0	0	0	0	0
57	788	37	2	1	4	1	5	1	0	1	0	1	0	5	1	1	1	0	1	1	0	1	1	0	0	0	0	0	0	0		0	1	1	0	0	0	0	0		1	1	0	0	0	0	0	0	0
58	789	32	2	1	1	1	4	1	0	1	0	1	1	4	1	3	1	0	1	1	0	0	1	1	1	0	1	0	0	0		1	1	0	0	0	0	0	1	sneezing, headache.	0	0	0	0	0	0	0	0	0
59	790	23	2	1	4	5	1	1	0	1	0	1	0	3	5	2	1	0	1	0	0	0	1	1	1	0	0	0	0	0		1	1	0	0	1	0	0	1	sneezing	0	0	0	0	0	0	0	0	0
60	791	59	2	3	3	1	10	1	NA	NA	NA	NA	NA	NA	NA	NA	1	0	1	0	1	0	0	0	1	0	1	0	0	0		0	1	0	0	0	0	0	1	flue	0	0	0	0	0	0	0	0	0
61	792	20	2	1	4	1	2	0	0	1	0	1	0	3	3	5	1	0	1	0	0	1	1	1	1	0	1	1	0	0		0	0	0	0	0	0	0	1	sneezing, headache, stool in the blood.	0	0	0	0	0	0	0	0	0
62	794	25	2	1	3	2	3	0	0	1	0	1	0	2	2	2	1	0	1	0	0	1	0	0	0	0	0	0	0	0		1	1	0	0	0	0	0	1	flue	0	0	0	0	0	0	0	0	0
63	795	21	1	1	3	7	1	0	NA	NA	NA	NA	NA	NA	NA	NA	1	0	1	0	0	0	0	0	0	0	0	0	0	0		0	0	1	0	0	0	0	1	flue, vomit blood.	0	0	0	0	0	0	0	0	0
64	796	25	2	1	6	1	1	1	0	1	0	1	0	2	4	3	1	0	1	1	0	0	0	0	0	0	1	0	0	1	internet	1	1	0	0	0	0	0	1	sneezing, general body weakness, running nose	0	0	0	0	0	0	0	0	0
65	797	19	2	1	3	1	1	1	0	1	0	1	0	3	5	3	2	0	1	0	0	0	0	1	0	0	1	0	0	0		1	1	0	0	1	0	0	1	running nose	0	0	0	0	0	0	0	0	0
66	798	24	2	1	4	1	2	1	0	1	0	1	0	2	2	1	1	0	1	1	0	0	0	1	0	0	0	0	0	0		1	1	0	1	0	0	0	0		0	0	0	0	0	0	0	0	0
67	799	23	2	1	4	1	1	1	0	1	0	1	0	5	5	3	1	0	1	1	0	0	0	1	1	0	0	0	0	0		0	0	0	0	1	0	0	1	headache, running nose	0	0	0	0	0	0	0	0	0
68	800	30	2	1	4	2	3	1	0	1	0	1	0	5	5	1	2	0	1	1	0	0	1	1	1	0	0	0	0	0		0	1	1	0	0	0	0	1	blood from the nose	0	0	0	0	0	0	0	0	0
69	801	30	1	2	5	1	2	1	NA	NA	NA	NA	NA	NA	NA	NA	2	0	1	1	1	0	0	1	0	1	0	0	0	0		1	1	1	1	0	0	0	1	flue	0	0	0	0	0	0	0	0	0
70	802	49	2	3	3	1	5	1	0	1	0	0	0	NA	NA	NA	2	0	1	0	0	0	0	0	0	0	0	0	0	0		1	0	0	0	0	0	0	1	sneezing	0	0	0	0	0	0	0	0	0
71	805	30	1	2	5	1	4	1	NA	NA	NA	NA	NA	NA	NA	NA	1	0	1	1	0	0	0	1	1	0	0	0	0	0		1	0	1	0	1	0	1	1	headache, blood from nose	0	0	0	0	0	0	0	0	0
72	806	22	2	1	3	1	1	1	0	1	0	1	0	4	4	2	1	0	1	1	0	1	1	1	0	0	0	0	1	0		1	1	0	0	0	0	0	0		0	0	0	0	0	0	0	0	0
73	807	36	2	1	1	1	3	1	0	1	0	1	0	3	1	1	2	0	1	1	0	0	0	0	1	0	0	0	0	0		1	0	1	0	0	0	0	0		0	0	0	0	0	0	0	0	0
74	808	29	2	1	3	2	2	1	0	1	0	0	1	5	5	5	2	0	1	1	0	1	0	1	1	0	1	0	0	0		1	1	0	0	0	0	0	0		0	0	0	0	0	0	0	0	0
75	809	24	2	1	4	5	1	1	0	1	0	1	0	5	4	2	1	0	1	1	0	0	0	1	0	1	0	0	0	0		0	1	0	0	0	0	0	1	Sneezing, too much flue	0	0	0	0	0	0	0	0	0
76	810	25	2	1	4	1	1	0	0	1	0	1	0	3	3	2	1	0	1	1	0	1	0	1	1	1	0	0	0	0		1	0	0	0	1	1	0	0		0	0	0	0	0	0	0	0	0
77	811	49	2	3	3	1	5	1	0	0	NA	NA	NA	NA	NA	NA	2	0	1	0	0	0	0	0	1	0	0	1	0	0		1	1	0	0	0	0	0	1	vomiting, headache, running nose	0	0	0	0	0	0	0	0	0
78	813	21	2	1	4	7	1	1	0	1	0	1	0	5	5	2	1	0	1	1	0	0	0	0	1	0	1	0	0	0		1	0	0	0	0	0	0	1	vomiting, sneezing.	0	0	0	0	0	0	0	0	0
79	814	29	2	1	6	1	2	1	0	0	NA	NA	NA	NA	NA	NA	1	0	1	1	0	0	0	1	1	0	0	1	0	0		1	0	1	0	0	0	0	1	headache and Flue	0	0	0	0	0	0	0	0	0
80	815	29	2	1	3	1	2	1	0	1	0	1	0	5	5	4	1	0	1	1	0	0	0	0	1	0	0	0	0	0		1	1	0	0	0	0	0	1	running nose	0	0	0	0	0	0	0	0	0
81	817	25	2	1	3	1	1	0	1	1	0	1	0	4	4	5	2	0	1	0	0	0	1	1	0	0	1	0	0	0		1	1	0	0	0	0	0	1	sneezing	0	0	0	0	0	0	0	0	0
82	819	21	2	1	1	7	1	1	0	1	1	0	0	2	1	1	2	0	1	1	0	0	0	0	0	0	0	0	0	0		1	1	0	0	1	0	0	0		0	0	0	0	0	0	0	0	0
83	820	23	2	1	3	7	1	1	0	1	0	0	1	5	5	1	1	0	1	1	0	0	0	0	0	0	0	0	0	0		1	1	0	0	0	1	0	0		0	0	0	0	0	0	0	0	0
84	821	28	2	1	5	5	1	1	0	1	0	1	0	4	4	4	1	0	1	0	0	0	1	1	1	0	1	0	0	0		1	1	0	0	0	0	0	1	headache, general body weakness and flu	0	0	0	0	0	0	0	0	0
85	823	27	2	1	4	1	2	1	0	1	0	1	0	5	5	2	1	1	1	0	0	0	1	1	1	0	1	0	0	0		1	1	0	0	0	0	0	1	running nose	0	0	0	0	0	0	0	0	0
86	824	26	2	1	7	7	2	1	0	1	0	1	0	1	1	2	1	0	0	0	0	0	0	0	0	0	1	0	0	0		1	1	1	0	0	0	0	0		0	0	0	0	0	0	0	0	0
87	825	25	2	1	4	1	1	1	0	1	0	0	0	NA	NA	NA	2	0	1	0	0	0	1	1	1	1	0	1	0	0		1	1	0	0	0	0	0	1	running nose	0	0	0	0	0	0	0	0	0
88	826	34	2	1	3	1	6	1	0	1	0	0	1	5	5	5	1	0	1	1	0	0	0	0	0	0	0	0	0	0		1	1	0	0	0	0	0	1	Continuous flue	0	0	0	0	0	0	0	0	0
89	827	34	2	1	4	1	6	1	0	1	1	0	1	5	5	5	2	0	0	1	0	0	0	0	1	0	1	1	0	0		1	1	0	0	0	0	0	1	Running nose	0	0	0	0	0	0	0	0	0
90	836	31	2	1	3	3	3	1	0	1	0	1	0	5	5	5	1	0	1	1	0	1	1	1	0	0	0	0	0	0		0	1	1	0	1	0	0	1	sneezing, running stomach, headache	1	0	0	0	0	0	0	1	0
91	837	25	2	1	4	3	2	1	0	1	0	1	0	5	5	1	1	0	1	1	0	1	0	0	0	1	1	0	0	0		1	0	0	0	1	0	0	1	sweating, high temperature, headache, running nose, dizziness	0	0	0	0	0	0	0	0	0
92	838	21	2	1	4	3	1	1	0	1	0	0	1	5	1	5	1	0	1	1	0	0	1	1	0	0	0	0	1	0		1	0	0	0	0	0	0	0		1	0	0	0	0	0	0	0	1
93	839	31	2	1	3	1	5	1	0	1	0	1	0	5	5	5	1	0	0	1	1	0	0	1	1	0	1	0	1	0		1	1	0	0	1	0	0	1	Headaches, flu, body weakness	1	1	0	0	0	0	0	0	0
94	840	20	2	1	3	3	2	1	0	1	0	1	0	5	5	5	1	1	1	1	0	1	1	1	0	0	0	1	0	0		1	1	1	0	0	0	0	0		0	0	0	0	0	0	0	0	0
95	841	23	2	1	6	5	2	1	0	0	NA	NA	NA	NA	NA	NA	1	1	1	1	0	0	0	1	1	0	0	0	0	0		0	1	1	0	1	0	0	0		0	0	0	0	0	0	0	0	0
96	843	21	2	1	4	3	2	0	0	1	1	0	0	1	5	5	1	0	1	1	0	0	0	1	0	0	0	0	0	0		1	1	0	0	1	0	0	0		1	0	0	0	1	0	0	0	0
97	844	27	2	1	3	4	4	1	0	1	0	1	0	2	5	5	2	0	1	1	0	1	0	0	0	0	0	0	0	0		1	0	0	1	0	0	0	1	Headache, flu and loss of appetite	0	0	0	0	0	0	0	0	0
98	845	28	2	1	3	5	3	1	0	1	0	0	1	5	5	4	1	0	0	1	0	0	0	0	1	0	1	0	0	0		1	1	0	0	0	0	0	1	Flu	0	0	0	0	0	0	0	0	0
99	846	26	2	1	5	1	1	1	0	1	1	0	0	1	5	5	2	0	1	1	0	0	0	0	1	1	1	1	0	0		1	0	0	0	0	0	0	1	Diarrhoea	0	0	0	0	0	0	0	0	0
100	847	35	2	1	7	1	2	1	0	1	0	1	1	5	5	4	3	0	0	1	0	0	1	1	0	1	1	0	0	0		1	1	0	0	0	0	0	1	Flu, headache, loss of appetite	1	0	0	0	0	0	0	1	0
[truncated: 272 more columns]
